# Supplementary material for: A Novel, Nontoxic and Scalable Process to Produce Lipidic Vehicles
Source: Materials (Basel). 2020 Nov 8;13(21):5035. doi: 10.3390/ma13215035 (PMC7664659; doi:10.3390/ma13215035)
Supplement: Supplementary file 1 [file materials-13-05035-s001.zip]

Archive with 1 entries (1 files):
- materials-980596-supplementary.docx
